# Supplementary material for: Efficacy and Safety of the Combination of Diclofenac and Thiocolchicoside in the Treatment of Low Back Pain and Other Conditions: Systematic Review of the Literature
Source: Healthcare (Basel). 2025 Mar 20;13(6):677. doi: 10.3390/healthcare13060677 (PMC11942599; doi:10.3390/healthcare13060677)
Supplement: Supplementary file 1 [file healthcare-13-00677-s001.zip]

Archive with 1 entries (1 files):
- healthcare-3519091-supplementary.pdf
